# Supplementary material for: Spatial interplay of lymphocytes and fibroblasts in estrogen receptor-positive HER2-negative breast cancer
Source: NPJ Breast Cancer. 2022 Apr 28;8:56. doi: 10.1038/s41523-022-00416-y (PMC9051105; doi:10.1038/s41523-022-00416-y)
Supplement: Supplementary file 2 — Table S4 [file 41523_2022_416_MOESM2_ESM.xlsx]

## Sheet: TumorDense
NAME	GS<br> follow link to MSigDB	GS DETAILS	SIZE	ES	NES	NOM p-val	FDR q-val	FWER p-val	RANK AT MAX	LEADING EDGE
HALLMARK_E2F_TARGETS	HALLMARK_E2F_TARGETS	Details ...	181	0.279404	0.785918	0.653144	1	0.983	10700	tags=35%, list=24%, signal=46%
HALLMARK_PANCREAS_BETA_CELLS	HALLMARK_PANCREAS_BETA_CELLS	Details ...	40	0.232688	0.745542	0.870192	1	0.987	853	tags=10%, list=2%, signal=10%
HALLMARK_WNT_BETA_CATENIN_SIGNALING	HALLMARK_WNT_BETA_CATENIN_SIGNALING	Details ...	41	0.213655	0.69466	0.884058	0.976893	0.991	10442	tags=34%, list=23%, signal=45%
HALLMARK_HEDGEHOG_SIGNALING	HALLMARK_HEDGEHOG_SIGNALING	Details ...	35	0.189382	0.580489	0.978417	0.937908	0.994	9491	tags=26%, list=21%, signal=33%

## Sheet: TIL-hi Fibro-hi Inflam
NAME	GS<br> follow link to MSigDB	GS DETAILS	SIZE	ES	NES	NOM p-val	FDR q-val	FWER p-val	RANK AT MAX	LEADING EDGE
HALLMARK_KRAS_SIGNALING_UP	HALLMARK_KRAS_SIGNALING_UP	Details ...	187	0.537042	1.80311	0.00215054	0.0717929	0.077	7736	tags=44%, list=17%, signal=53%
HALLMARK_ALLOGRAFT_REJECTION	HALLMARK_ALLOGRAFT_REJECTION	Details ...	193	0.681696	1.90602	0.00409836	0.0427908	0.029	5348	tags=52%, list=12%, signal=59%
HALLMARK_INFLAMMATORY_RESPONSE	HALLMARK_INFLAMMATORY_RESPONSE	Details ...	192	0.554455	1.72331	0.0108932	0.112161	0.159	7200	tags=50%, list=16%, signal=59%
HALLMARK_COMPLEMENT	HALLMARK_COMPLEMENT	Details ...	192	0.500673	1.71092	0.0123203	0.0943588	0.178	6584	tags=39%, list=15%, signal=45%
HALLMARK_IL2_STAT5_SIGNALING	HALLMARK_IL2_STAT5_SIGNALING	Details ...	191	0.448334	1.5637	0.0327869	0.158382	0.376	4540	tags=30%, list=10%, signal=34%
HALLMARK_IL6_JAK_STAT3_SIGNALING	HALLMARK_IL6_JAK_STAT3_SIGNALING	Details ...	86	0.531817	1.56809	0.0456432	0.179694	0.368	8529	tags=49%, list=19%, signal=60%
HALLMARK_BILE_ACID_METABOLISM	HALLMARK_BILE_ACID_METABOLISM	Details ...	111	0.363199	1.3802	0.0588235	0.384366	0.625	4017	tags=21%, list=9%, signal=23%
HALLMARK_INTERFERON_GAMMA_RESPONSE	HALLMARK_INTERFERON_GAMMA_RESPONSE	Details ...	193	0.565197	1.57128	0.0735587	0.2105	0.363	8513	tags=50%, list=19%, signal=61%
HALLMARK_ANDROGEN_RESPONSE	HALLMARK_ANDROGEN_RESPONSE	Details ...	93	0.366952	1.3035	0.132505	0.398096	0.719	7040	tags=30%, list=16%, signal=36%
HALLMARK_APOPTOSIS	HALLMARK_APOPTOSIS	Details ...	152	0.388634	1.31927	0.154599	0.409684	0.702	5420	tags=26%, list=12%, signal=29%
HALLMARK_EPITHELIAL_MESENCHYMAL_TRANSITION	HALLMARK_EPITHELIAL_MESENCHYMAL_TRANSITION	Details ...	190	0.491492	1.32508	0.2	0.443508	0.694	7946	tags=43%, list=18%, signal=52%
HALLMARK_XENOBIOTIC_METABOLISM	HALLMARK_XENOBIOTIC_METABOLISM	Details ...	196	0.300858	1.17681	0.20614	0.486086	0.835	6369	tags=22%, list=14%, signal=26%
HALLMARK_COAGULATION	HALLMARK_COAGULATION	Details ...	134	0.353688	1.19669	0.223195	0.484968	0.825	6428	tags=28%, list=14%, signal=33%
HALLMARK_FATTY_ACID_METABOLISM	HALLMARK_FATTY_ACID_METABOLISM	Details ...	154	0.350859	1.20334	0.226087	0.506692	0.815	9885	tags=36%, list=22%, signal=47%
HALLMARK_PI3K_AKT_MTOR_SIGNALING	HALLMARK_PI3K_AKT_MTOR_SIGNALING	Details ...	103	0.310186	1.1632	0.229675	0.480809	0.849	10864	tags=37%, list=24%, signal=49%
HALLMARK_TNFA_SIGNALING_VIA_NFKB	HALLMARK_TNFA_SIGNALING_VIA_NFKB	Details ...	194	0.406722	1.25754	0.245902	0.439937	0.765	7925	tags=37%, list=18%, signal=44%
HALLMARK_ADIPOGENESIS	HALLMARK_ADIPOGENESIS	Details ...	187	0.337726	1.15801	0.271457	0.460395	0.857	6244	tags=25%, list=14%, signal=29%
HALLMARK_ANGIOGENESIS	HALLMARK_ANGIOGENESIS	Details ...	35	0.396683	1.11957	0.341991	0.500799	0.884	6173	tags=37%, list=14%, signal=43%
HALLMARK_CHOLESTEROL_HOMEOSTASIS	HALLMARK_CHOLESTEROL_HOMEOSTASIS	Details ...	71	0.332819	1.10306	0.35102	0.501249	0.89	3201	tags=17%, list=7%, signal=18%
HALLMARK_APICAL_SURFACE	HALLMARK_APICAL_SURFACE		42	0.31285	1.06047	0.364679	0.501601	0.908	3278	tags=17%, list=7%, signal=18%
HALLMARK_UV_RESPONSE_DN	HALLMARK_UV_RESPONSE_DN		133	0.32424	1.07822	0.372093	0.494779	0.902	9162	tags=35%, list=21%, signal=44%
HALLMARK_PANCREAS_BETA_CELLS	HALLMARK_PANCREAS_BETA_CELLS		40	0.324827	1.03524	0.393258	0.518415	0.924	8453	tags=38%, list=19%, signal=46%
HALLMARK_MYC_TARGETS_V1	HALLMARK_MYC_TARGETS_V1	Details ...	183	0.377786	1.09013	0.396484	0.49804	0.896	14354	tags=54%, list=32%, signal=79%
HALLMARK_HYPOXIA	HALLMARK_HYPOXIA		186	0.273046	0.999337	0.440501	0.535603	0.942	7200	tags=24%, list=16%, signal=28%
HALLMARK_INTERFERON_ALPHA_RESPONSE	HALLMARK_INTERFERON_ALPHA_RESPONSE		92	0.410898	1.0219	0.451745	0.520522	0.932	8328	tags=37%, list=19%, signal=45%
HALLMARK_MYOGENESIS	HALLMARK_MYOGENESIS		193	0.310142	0.996869	0.4689	0.519673	0.945	9101	tags=36%, list=20%, signal=45%
HALLMARK_E2F_TARGETS	HALLMARK_E2F_TARGETS		181	0.330706	0.952264	0.489022	0.572549	0.955	13552	tags=49%, list=30%, signal=70%
HALLMARK_TGF_BETA_SIGNALING	HALLMARK_TGF_BETA_SIGNALING		54	0.273133	0.853706	0.616633	0.725373	0.976	7013	tags=26%, list=16%, signal=31%
HALLMARK_MTORC1_SIGNALING	HALLMARK_MTORC1_SIGNALING		191	0.24822	0.830837	0.675456	0.742829	0.979	8899	tags=27%, list=20%, signal=33%
HALLMARK_OXIDATIVE_PHOSPHORYLATION	HALLMARK_OXIDATIVE_PHOSPHORYLATION		182	0.268708	0.72929	0.706	0.846939	0.99	13028	tags=39%, list=29%, signal=55%
HALLMARK_PROTEIN_SECRETION	HALLMARK_PROTEIN_SECRETION		91	0.244392	0.716697	0.773092	0.839156	0.992	8599	tags=24%, list=19%, signal=30%
HALLMARK_DNA_REPAIR	HALLMARK_DNA_REPAIR		137	0.216925	0.731134	0.79604	0.870961	0.99	11500	tags=36%, list=26%, signal=48%
HALLMARK_REACTIVE_OXYGEN_SPECIES_PATHWAY	HALLMARK_REACTIVE_OXYGEN_SPECIES_PATHWAY		45	0.237756	0.700764	0.826347	0.840621	0.992	8584	tags=24%, list=19%, signal=30%
HALLMARK_G2M_CHECKPOINT	HALLMARK_G2M_CHECKPOINT		177	0.197932	0.616407	0.838	0.911226	0.995	13632	tags=37%, list=31%, signal=54%
HALLMARK_SPERMATOGENESIS	HALLMARK_SPERMATOGENESIS		128	0.200722	0.791264	0.863874	0.792543	0.986	11802	tags=33%, list=26%, signal=45%

## Sheet: TIL-hi Fibro-med EMT
NAME	GS<br> follow link to MSigDB	GS DETAILS	SIZE	ES	NES	NOM p-val	FDR q-val	FWER p-val	RANK AT MAX	LEADING EDGE
HALLMARK_TGF_BETA_SIGNALING	HALLMARK_TGF_BETA_SIGNALING	Details ...	54	0.582838	1.88056	0.00613497	0.0722551	0.065	7812	tags=48%, list=18%, signal=58%
HALLMARK_UV_RESPONSE_DN	HALLMARK_UV_RESPONSE_DN	Details ...	133	0.510169	1.77395	0.00856531	0.102009	0.129	10338	tags=47%, list=23%, signal=61%
HALLMARK_APICAL_JUNCTION	HALLMARK_APICAL_JUNCTION	Details ...	190	0.470405	1.62425	0.025463	0.161164	0.3	8246	tags=39%, list=19%, signal=48%
HALLMARK_EPITHELIAL_MESENCHYMAL_TRANSITION	HALLMARK_EPITHELIAL_MESENCHYMAL_TRANSITION	Details ...	190	0.618798	1.74484	0.0360934	0.0917483	0.159	10222	tags=65%, list=23%, signal=84%
HALLMARK_APICAL_SURFACE	HALLMARK_APICAL_SURFACE	Details ...	42	0.431686	1.48698	0.0402685	0.236855	0.479	5538	tags=36%, list=12%, signal=41%
HALLMARK_ANGIOGENESIS	HALLMARK_ANGIOGENESIS	Details ...	35	0.526021	1.55654	0.0579399	0.19467	0.387	10771	tags=51%, list=24%, signal=68%
HALLMARK_HEDGEHOG_SIGNALING	HALLMARK_HEDGEHOG_SIGNALING	Details ...	35	0.462486	1.45684	0.0672854	0.238655	0.526	6933	tags=37%, list=16%, signal=44%
HALLMARK_COAGULATION	HALLMARK_COAGULATION	Details ...	134	0.395815	1.39013	0.100457	0.261887	0.626	10742	tags=46%, list=24%, signal=61%
HALLMARK_ESTROGEN_RESPONSE_EARLY	HALLMARK_ESTROGEN_RESPONSE_EARLY	Details ...	190	0.375116	1.36802	0.12311	0.257842	0.647	12449	tags=44%, list=28%, signal=60%
HALLMARK_MYOGENESIS	HALLMARK_MYOGENESIS	Details ...	193	0.426444	1.39863	0.137931	0.282513	0.616	10222	tags=40%, list=23%, signal=52%
HALLMARK_NOTCH_SIGNALING	HALLMARK_NOTCH_SIGNALING	Details ...	32	0.426316	1.31431	0.145263	0.29618	0.715	8775	tags=41%, list=20%, signal=51%
HALLMARK_KRAS_SIGNALING_DN	HALLMARK_KRAS_SIGNALING_DN	Details ...	185	0.263427	1.11823	0.20059	0.487668	0.894	7603	tags=26%, list=17%, signal=32%
HALLMARK_HYPOXIA	HALLMARK_HYPOXIA	Details ...	186	0.320313	1.22446	0.209052	0.387638	0.804	10404	tags=34%, list=23%, signal=45%
HALLMARK_P53_PATHWAY	HALLMARK_P53_PATHWAY	Details ...	189	0.30326	1.13406	0.299569	0.495782	0.875	10076	tags=30%, list=23%, signal=38%
HALLMARK_MITOTIC_SPINDLE	HALLMARK_MITOTIC_SPINDLE	Details ...	190	0.295214	1.07026	0.386221	0.533103	0.919	10278	tags=37%, list=23%, signal=48%
HALLMARK_APOPTOSIS	HALLMARK_APOPTOSIS	Details ...	152	0.29555	1.044	0.394251	0.541398	0.932	9073	tags=31%, list=20%, signal=39%
HALLMARK_ESTROGEN_RESPONSE_LATE	HALLMARK_ESTROGEN_RESPONSE_LATE	Details ...	186	0.254478	0.954981	0.493151	0.66447	0.974	13460	tags=40%, list=30%, signal=58%
HALLMARK_XENOBIOTIC_METABOLISM	HALLMARK_XENOBIOTIC_METABOLISM	Details ...	196	0.234681	0.916841	0.568233	0.699527	0.979	13447	tags=41%, list=30%, signal=58%
HALLMARK_ADIPOGENESIS	HALLMARK_ADIPOGENESIS	Details ...	187	0.258918	0.89486	0.568465	0.701515	0.982	9907	tags=25%, list=22%, signal=32%
HALLMARK_CHOLESTEROL_HOMEOSTASIS	HALLMARK_CHOLESTEROL_HOMEOSTASIS	Details ...	71	0.25117	0.83891	0.663756	0.770655	0.992	12726	tags=32%, list=29%, signal=45%
HALLMARK_TNFA_SIGNALING_VIA_NFKB	HALLMARK_TNFA_SIGNALING_VIA_NFKB		194	0.222116	0.717374	0.751037	0.885658	0.998	2925	tags=14%, list=7%, signal=15%
HALLMARK_PROTEIN_SECRETION	HALLMARK_PROTEIN_SECRETION		91	0.241542	0.70805	0.775348	0.862942	0.998	6071	tags=19%, list=14%, signal=22%
HALLMARK_GLYCOLYSIS	HALLMARK_GLYCOLYSIS		192	0.201399	0.740031	0.813747	0.883482	0.996	10928	tags=27%, list=25%, signal=36%
HALLMARK_PEROXISOME	HALLMARK_PEROXISOME		100	0.210848	0.758321	0.828829	0.893124	0.996	8869	tags=24%, list=20%, signal=30%
HALLMARK_ANDROGEN_RESPONSE	HALLMARK_ANDROGEN_RESPONSE		93	0.19222	0.684689	0.910064	0.861403	0.998	7449	tags=19%, list=17%, signal=23%
HALLMARK_FATTY_ACID_METABOLISM	HALLMARK_FATTY_ACID_METABOLISM		154	0.158625	0.549782	0.991701	0.958515	0.999	14985	tags=38%, list=34%, signal=57%

## Sheet: TIL-hi Fibro-low
NAME	GS<br> follow link to MSigDB	GS DETAILS	SIZE	ES	NES	NOM p-val	FDR q-val	FWER p-val	RANK AT MAX	LEADING EDGE
HALLMARK_IL6_JAK_STAT3_SIGNALING	HALLMARK_IL6_JAK_STAT3_SIGNALING	Details ...	86	0.564437	1.63193	0.0474138	0.723674	0.244	9818	tags=55%, list=22%, signal=70%
HALLMARK_INTERFERON_GAMMA_RESPONSE	HALLMARK_INTERFERON_GAMMA_RESPONSE	Details ...	193	0.602429	1.59723	0.0618337	0.4689	0.288	6814	tags=48%, list=15%, signal=56%
HALLMARK_INTERFERON_ALPHA_RESPONSE	HALLMARK_INTERFERON_ALPHA_RESPONSE	Details ...	92	0.67407	1.58254	0.0680412	0.354891	0.32	8673	tags=62%, list=19%, signal=77%
HALLMARK_ALLOGRAFT_REJECTION	HALLMARK_ALLOGRAFT_REJECTION	Details ...	193	0.577212	1.57787	0.0914761	0.274745	0.328	7686	tags=54%, list=17%, signal=65%
HALLMARK_CHOLESTEROL_HOMEOSTASIS	HALLMARK_CHOLESTEROL_HOMEOSTASIS	Details ...	71	0.48579	1.54907	0.025	0.269895	0.374	5662	tags=37%, list=13%, signal=42%
HALLMARK_COMPLEMENT	HALLMARK_COMPLEMENT	Details ...	192	0.46302	1.52199	0.0622222	0.264971	0.402	8272	tags=42%, list=19%, signal=52%
HALLMARK_PI3K_AKT_MTOR_SIGNALING	HALLMARK_PI3K_AKT_MTOR_SIGNALING	Details ...	103	0.405186	1.45837	0.055914	0.32693	0.48	8228	tags=40%, list=18%, signal=49%
HALLMARK_REACTIVE_OXYGEN_SPECIES_PATHWAY	HALLMARK_REACTIVE_OXYGEN_SPECIES_PATHWAY	Details ...	45	0.492802	1.39072	0.0989474	0.41072	0.571	11879	tags=51%, list=27%, signal=70%
HALLMARK_PROTEIN_SECRETION	HALLMARK_PROTEIN_SECRETION	Details ...	91	0.468832	1.32115	0.178637	0.503695	0.652	11074	tags=53%, list=25%, signal=70%
HALLMARK_IL2_STAT5_SIGNALING	HALLMARK_IL2_STAT5_SIGNALING	Details ...	191	0.377113	1.28951	0.142857	0.517769	0.686	7841	tags=35%, list=18%, signal=42%
HALLMARK_DNA_REPAIR	HALLMARK_DNA_REPAIR	Details ...	137	0.406186	1.28051	0.172708	0.489857	0.695	11249	tags=49%, list=25%, signal=65%
HALLMARK_APOPTOSIS	HALLMARK_APOPTOSIS	Details ...	152	0.381397	1.26209	0.164583	0.488669	0.713	10776	tags=48%, list=24%, signal=63%
HALLMARK_MTORC1_SIGNALING	HALLMARK_MTORC1_SIGNALING	Details ...	191	0.399458	1.25061	0.211813	0.476225	0.731	8150	tags=39%, list=18%, signal=47%
HALLMARK_INFLAMMATORY_RESPONSE	HALLMARK_INFLAMMATORY_RESPONSE	Details ...	192	0.414091	1.24152	0.236277	0.458859	0.741	8235	tags=37%, list=18%, signal=45%
HALLMARK_UNFOLDED_PROTEIN_RESPONSE	HALLMARK_UNFOLDED_PROTEIN_RESPONSE	Details ...	103	0.370166	1.23432	0.213983	0.442398	0.751	8837	tags=40%, list=20%, signal=50%
HALLMARK_P53_PATHWAY	HALLMARK_P53_PATHWAY	Details ...	189	0.341917	1.22602	0.186047	0.427601	0.759	10776	tags=43%, list=24%, signal=56%
HALLMARK_TNFA_SIGNALING_VIA_NFKB	HALLMARK_TNFA_SIGNALING_VIA_NFKB	Details ...	194	0.383684	1.20204	0.258581	0.443021	0.781	11245	tags=47%, list=25%, signal=62%
HALLMARK_ESTROGEN_RESPONSE_LATE	HALLMARK_ESTROGEN_RESPONSE_LATE	Details ...	186	0.318555	1.15627	0.24937	0.502284	0.824	8166	tags=33%, list=18%, signal=40%
HALLMARK_OXIDATIVE_PHOSPHORYLATION	HALLMARK_OXIDATIVE_PHOSPHORYLATION	Details ...	182	0.439808	1.14058	0.336557	0.501963	0.833	11607	tags=48%, list=26%, signal=64%
HALLMARK_G2M_CHECKPOINT	HALLMARK_G2M_CHECKPOINT	Details ...	177	0.384042	1.13105	0.329787	0.497258	0.843	10445	tags=44%, list=23%, signal=57%
HALLMARK_WNT_BETA_CATENIN_SIGNALING	HALLMARK_WNT_BETA_CATENIN_SIGNALING		41	0.365586	1.12518	0.308901	0.48354	0.85	7865	tags=27%, list=18%, signal=33%
HALLMARK_UV_RESPONSE_UP	HALLMARK_UV_RESPONSE_UP		147	0.309764	1.10479	0.312183	0.497	0.86	8855	tags=36%, list=20%, signal=45%
HALLMARK_HEME_METABOLISM	HALLMARK_HEME_METABOLISM		189	0.285441	1.09406	0.288684	0.491245	0.871	8323	tags=32%, list=19%, signal=40%
HALLMARK_MYC_TARGETS_V1	HALLMARK_MYC_TARGETS_V1		183	0.392107	1.08759	0.388889	0.481557	0.874	11521	tags=49%, list=26%, signal=66%
HALLMARK_GLYCOLYSIS	HALLMARK_GLYCOLYSIS		192	0.312562	1.08145	0.364706	0.471422	0.876	11119	tags=45%, list=25%, signal=60%
HALLMARK_BILE_ACID_METABOLISM	HALLMARK_BILE_ACID_METABOLISM		111	0.285232	1.04795	0.363855	0.507563	0.896	5664	tags=24%, list=13%, signal=28%
HALLMARK_E2F_TARGETS	HALLMARK_E2F_TARGETS		181	0.387917	1.02965	0.441704	0.519111	0.907	11065	tags=50%, list=25%, signal=66%
HALLMARK_KRAS_SIGNALING_UP	HALLMARK_KRAS_SIGNALING_UP		187	0.300316	0.987727	0.45	0.569792	0.923	10330	tags=40%, list=23%, signal=52%
HALLMARK_SPERMATOGENESIS	HALLMARK_SPERMATOGENESIS		128	0.2586	0.971855	0.503311	0.578637	0.928	7159	tags=26%, list=16%, signal=31%
HALLMARK_ANDROGEN_RESPONSE	HALLMARK_ANDROGEN_RESPONSE		93	0.28162	0.969901	0.486081	0.564539	0.933	6438	tags=30%, list=14%, signal=35%
HALLMARK_ESTROGEN_RESPONSE_EARLY	HALLMARK_ESTROGEN_RESPONSE_EARLY		190	0.283598	0.968027	0.440594	0.550571	0.934	6922	tags=29%, list=16%, signal=34%
HALLMARK_MITOTIC_SPINDLE	HALLMARK_MITOTIC_SPINDLE		190	0.264565	0.912714	0.577731	0.625908	0.954	9515	tags=36%, list=21%, signal=46%
HALLMARK_ADIPOGENESIS	HALLMARK_ADIPOGENESIS		187	0.283646	0.912407	0.557613	0.607366	0.954	7559	tags=32%, list=17%, signal=38%
HALLMARK_XENOBIOTIC_METABOLISM	HALLMARK_XENOBIOTIC_METABOLISM		196	0.241167	0.896813	0.594203	0.61408	0.955	10235	tags=35%, list=23%, signal=46%
HALLMARK_NOTCH_SIGNALING	HALLMARK_NOTCH_SIGNALING		32	0.288889	0.867766	0.647727	0.650301	0.962	7762	tags=28%, list=17%, signal=34%
HALLMARK_COAGULATION	HALLMARK_COAGULATION		134	0.254925	0.859984	0.617716	0.64474	0.964	5682	tags=19%, list=13%, signal=21%
HALLMARK_PEROXISOME	HALLMARK_PEROXISOME		100	0.244335	0.854486	0.688341	0.637312	0.966	5826	tags=22%, list=13%, signal=25%
HALLMARK_APICAL_JUNCTION	HALLMARK_APICAL_JUNCTION		190	0.25039	0.8468	0.665	0.632781	0.969	7898	tags=29%, list=18%, signal=35%
HALLMARK_FATTY_ACID_METABOLISM	HALLMARK_FATTY_ACID_METABOLISM		154	0.223661	0.727308	0.863931	0.822384	0.989	9978	tags=35%, list=22%, signal=45%
HALLMARK_TGF_BETA_SIGNALING	HALLMARK_TGF_BETA_SIGNALING		54	0.221292	0.691641	0.865672	0.856652	0.991	5111	tags=19%, list=11%, signal=21%
HALLMARK_MYC_TARGETS_V2	HALLMARK_MYC_TARGETS_V2		58	0.216268	0.587437	0.884977	0.939443	0.994	6157	tags=19%, list=14%, signal=22%

## Sheet: TumorDense Oxidative
NAME	GS<br> follow link to MSigDB	GS DETAILS	SIZE	ES	NES	NOM p-val	FDR q-val	FWER p-val	RANK AT MAX	LEADING EDGE
HALLMARK_OXIDATIVE_PHOSPHORYLATION	HALLMARK_OXIDATIVE_PHOSPHORYLATION	Details ...	182	0.619071	1.71598	0.0275424	0.218201	0.183	9280	tags=63%, list=21%, signal=79%
HALLMARK_PEROXISOME	HALLMARK_PEROXISOME	Details ...	100	0.407964	1.47401	0.0337349	0.546912	0.476	9299	tags=47%, list=21%, signal=59%
HALLMARK_GLYCOLYSIS	HALLMARK_GLYCOLYSIS	Details ...	192	0.380679	1.39605	0.0789474	0.539401	0.57	8418	tags=41%, list=19%, signal=50%
HALLMARK_MTORC1_SIGNALING	HALLMARK_MTORC1_SIGNALING	Details ...	191	0.382234	1.28865	0.169565	0.650016	0.695	9309	tags=43%, list=21%, signal=54%
HALLMARK_FATTY_ACID_METABOLISM	HALLMARK_FATTY_ACID_METABOLISM	Details ...	154	0.368649	1.2754	0.170213	0.549568	0.703	8185	tags=39%, list=18%, signal=48%
HALLMARK_UNFOLDED_PROTEIN_RESPONSE	HALLMARK_UNFOLDED_PROTEIN_RESPONSE	Details ...	103	0.35861	1.26654	0.150442	0.476363	0.713	7880	tags=33%, list=18%, signal=40%
HALLMARK_PROTEIN_SECRETION	HALLMARK_PROTEIN_SECRETION	Details ...	91	0.410713	1.21171	0.246914	0.506477	0.778	4844	tags=36%, list=11%, signal=41%
HALLMARK_REACTIVE_OXYGEN_SPECIES_PATHWAY	HALLMARK_REACTIVE_OXYGEN_SPECIES_PATHWAY	Details ...	45	0.399474	1.18311	0.267391	0.496588	0.807	8418	tags=40%, list=19%, signal=49%
HALLMARK_DNA_REPAIR	HALLMARK_DNA_REPAIR	Details ...	137	0.349573	1.17944	0.265525	0.447762	0.811	9692	tags=40%, list=22%, signal=51%
HALLMARK_ADIPOGENESIS	HALLMARK_ADIPOGENESIS	Details ...	187	0.332415	1.13754	0.286026	0.472344	0.843	8540	tags=41%, list=19%, signal=50%
HALLMARK_MYC_TARGETS_V1	HALLMARK_MYC_TARGETS_V1	Details ...	183	0.367734	1.07657	0.390342	0.523084	0.884	9782	tags=40%, list=22%, signal=52%
HALLMARK_BILE_ACID_METABOLISM	HALLMARK_BILE_ACID_METABOLISM	Details ...	111	0.270659	1.02123	0.401617	0.577701	0.914	4240	tags=22%, list=10%, signal=24%
HALLMARK_ESTROGEN_RESPONSE_LATE	HALLMARK_ESTROGEN_RESPONSE_LATE	Details ...	186	0.270246	0.975698	0.48564	0.620346	0.932	7575	tags=32%, list=17%, signal=38%
HALLMARK_HEME_METABOLISM	HALLMARK_HEME_METABOLISM	Details ...	189	0.243684	0.974056	0.489796	0.578762	0.932	9302	tags=33%, list=21%, signal=41%
HALLMARK_UV_RESPONSE_UP	HALLMARK_UV_RESPONSE_UP	Details ...	147	0.258967	0.969185	0.47449	0.549542	0.936	6628	tags=26%, list=15%, signal=30%
HALLMARK_CHOLESTEROL_HOMEOSTASIS	HALLMARK_CHOLESTEROL_HOMEOSTASIS	Details ...	71	0.2869	0.951215	0.496599	0.541824	0.941	8276	tags=31%, list=19%, signal=38%
HALLMARK_XENOBIOTIC_METABOLISM	HALLMARK_XENOBIOTIC_METABOLISM	Details ...	196	0.226314	0.871421	0.659631	0.639881	0.959	6073	tags=21%, list=14%, signal=24%
HALLMARK_PI3K_AKT_MTOR_SIGNALING	HALLMARK_PI3K_AKT_MTOR_SIGNALING	Details ...	103	0.20362	0.761408	0.856818	0.795443	0.984	6351	tags=21%, list=14%, signal=25%
HALLMARK_MYC_TARGETS_V2	HALLMARK_MYC_TARGETS_V2	Details ...	58	0.209613	0.587968	0.896552	0.983077	0.994	5434	tags=16%, list=12%, signal=18%
HALLMARK_INTERFERON_ALPHA_RESPONSE	HALLMARK_INTERFERON_ALPHA_RESPONSE	Details ...	92	0.15786	0.380726	0.982721	0.999455	0.997	11125	tags=28%, list=25%, signal=38%

## Sheet: Figure
NAME	GS<br> follow link to MSigDB	SIZE	ES	NES	NOM_pval	FDR q-val	FWER p-val	RANK AT MAX	Cluster
HALLMARK_KRAS_SIGNALING_UP	HALLMARK_KRAS_SIGNALING_UP	187	0.537042	1.80311	0.00215054	0.0717929	0.077	7736	TILhiFibrohi
HALLMARK_ALLOGRAFT_REJECTION	HALLMARK_ALLOGRAFT_REJECTION	193	0.681696	1.90602	0.00409836	0.0427908	0.029	5348	TILhiFibrohi
HALLMARK_INFLAMMATORY_RESPONSE	HALLMARK_INFLAMMATORY_RESPONSE	192	0.554455	1.72331	0.0108932	0.112161	0.159	7200	TILhiFibrohi
HALLMARK_COMPLEMENT	HALLMARK_COMPLEMENT	192	0.500673	1.71092	0.0123203	0.0943588	0.178	6584	TILhiFibrohi
HALLMARK_IL2_STAT5_SIGNALING	HALLMARK_IL2_STAT5_SIGNALING	191	0.448334	1.5637	0.0327869	0.158382	0.376	4540	TILhiFibrohi
HALLMARK_IL6_JAK_STAT3_SIGNALING	HALLMARK_IL6_JAK_STAT3_SIGNALING	86	0.531817	1.56809	0.0456432	0.179694	0.368	8529	TILhiFibrohi
HALLMARK_BILE_ACID_METABOLISM	HALLMARK_BILE_ACID_METABOLISM	111	0.363199	1.3802	0.0588235	0.384366	0.625	4017	TILhiFibrohi
HALLMARK_INTERFERON_GAMMA_RESPONSE	HALLMARK_INTERFERON_GAMMA_RESPONSE	193	0.565197	1.57128	0.0735587	0.2105	0.363	8513	TILhiFibrohi
HALLMARK_TGF_BETA_SIGNALING	HALLMARK_TGF_BETA_SIGNALING	54	0.582838	1.88056	0.00613497	0.0722551	0.065	7812	FibroEMT
HALLMARK_UV_RESPONSE_DN	HALLMARK_UV_RESPONSE_DN	133	0.510169	1.77395	0.00856531	0.102009	0.129	10338	FibroEMT
HALLMARK_APICAL_JUNCTION	HALLMARK_APICAL_JUNCTION	190	0.470405	1.62425	0.025463	0.161164	0.3	8246	FibroEMT
HALLMARK_EPITHELIAL_MESENCHYMAL_TRANSITION	HALLMARK_EPITHELIAL_MESENCHYMAL_TRANSITION	190	0.618798	1.74484	0.0360934	0.0917483	0.159	10222	FibroEMT
HALLMARK_APICAL_SURFACE	HALLMARK_APICAL_SURFACE	42	0.431686	1.48698	0.0402685	0.236855	0.479	5538	FibroEMT
HALLMARK_ANGIOGENESIS	HALLMARK_ANGIOGENESIS	35	0.526021	1.55654	0.0579399	0.19467	0.387	10771	FibroEMT
HALLMARK_OXIDATIVE_PHOSPHORYLATION	HALLMARK_OXIDATIVE_PHOSPHORYLATION	182	0.619071	1.71598	0.0275424	0.218201	0.183	9280	TumorOx
HALLMARK_PEROXISOME	HALLMARK_PEROXISOME	100	0.407964	1.47401	0.0337349	0.546912	0.476	9299	TumorOx
HALLMARK_GLYCOLYSIS	HALLMARK_GLYCOLYSIS	192	0.380679	1.39605	0.0789474	0.539401	0.57	8418	TumorOx
