# Supplementary material for: Spatial interplay of lymphocytes and fibroblasts in estrogen receptor-positive HER2-negative breast cancer
Source: NPJ Breast Cancer. 2022 Apr 28;8:56. doi: 10.1038/s41523-022-00416-y (PMC9051105; doi:10.1038/s41523-022-00416-y)
Supplement: Supplementary file 3 — Table S5 [file 41523_2022_416_MOESM3_ESM.xlsx]

## Sheet: TILmed_Fibrohi_EMT
NAME	SIZE	ES	NES	NOM_pval	FDR_qval	FWER_pval	RANK_at_MAX
HALLMARK_MYOGENESIS	192	0.581384	2.2344	0	0	0	2711	tags=43%,	list=16%,	signal=50%
HALLMARK_EPITHELIAL_MESENCHYMAL_TRANSITION	189	0.767654	2.23382	0	0	0	2226	tags=66%,	list=13%,	signal=75%
HALLMARK_APICAL_JUNCTION	185	0.54391	2.20552	0	0	0	1973	tags=35%,	list=12%,	signal=39%
HALLMARK_COAGULATION	121	0.569706	2.16696	0	0	0	2448	tags=41%,	list=14%,	signal=48%
HALLMARK_HYPOXIA	190	0.501469	2.06207	0	0.0024378	0.009	2913	tags=41%,	list=17%,	signal=49%
HALLMARK_ANGIOGENESIS	33	0.685956	2.01923	0	0.00317205	0.015	2149	tags=55%,	list=13%,	signal=62%
HALLMARK_TNFA_SIGNALING_VIA_NFKB	181	0.553881	1.86602	0.0121457	0.0149792	0.07	2836	tags=46%,	list=17%,	signal=55%
HALLMARK_TGF_BETA_SIGNALING	51	0.536112	1.85915	0.00209205	0.0144619	0.075	3353	tags=43%,	list=20%,	signal=53%
HALLMARK_KRAS_SIGNALING_UP	180	0.476465	1.76792	0.0141414	0.0291242	0.153	2845	tags=40%,	list=17%,	signal=47%
HALLMARK_NOTCH_SIGNALING	32	0.48792	1.70431	0.00580271	0.0437545	0.23	1550	tags=38%,	list=9%,	signal=41%
HALLMARK_HEDGEHOG_SIGNALING	33	0.514163	1.70116	0.0277778	0.0405628	0.234	2643	tags=42%,	list=15%,	signal=50%
HALLMARK_UV_RESPONSE_DN	139	0.419367	1.69137	0.0162602	0.0400313	0.245	2869	tags=37%,	list=17%,	signal=45%
HALLMARK_APICAL_SURFACE	39	0.460113	1.67136	0.00845666	0.0427315	0.274	1592	tags=23%,	list=9%,	signal=25%
HALLMARK_P53_PATHWAY	185	0.333108	1.54588	0.00601202	0.0844721	0.452	2820	tags=32%,	list=16%,	signal=38%
HALLMARK_INFLAMMATORY_RESPONSE	181	0.429379	1.51228	0.076	0.0951335	0.513	3921	tags=43%,	list=23%,	signal=55%
HALLMARK_COMPLEMENT	180	0.393354	1.49024	0.067623	0.101052	0.56	3242	tags=36%,	list=19%,	signal=43%
HALLMARK_IL2_STAT5_SIGNALING	187	0.375158	1.48958	0.059761	0.095849	0.565	2877	tags=32%,	list=17%,	signal=38%
HALLMARK_XENOBIOTIC_METABOLISM	181	0.320777	1.468	0.0218688	0.100249	0.591	2108	tags=24%,	list=12%,	signal=27%
HALLMARK_CHOLESTEROL_HOMEOSTASIS	71	0.368771	1.43006	0.0598802	0.115239	0.65	2026	tags=25%,	list=12%,	signal=29%
HALLMARK_APOPTOSIS	150	0.338701	1.40311	0.0728745	0.127751	0.701	1229	tags=19%,	list=7%,	signal=20%
HALLMARK_WNT_BETA_CATENIN_SIGNALING	40	0.398496	1.3813	0.0989691	0.134501	0.74	2534	tags=28%,	list=15%,	signal=32%
HALLMARK_IL6_JAK_STAT3_SIGNALING	79	0.403375	1.29002	0.220703	0.194636	0.867	3042	tags=39%,	list=18%,	signal=47%
HALLMARK_REACTIVE_OXYGEN_SPECIES_PATHWAY	46	0.314259	1.16255	0.234375	0.308737	0.957	3132	tags=33%,	list=18%,	signal=40%
HALLMARK_ADIPOGENESIS	183	0.276383	1.11707	0.313008	0.353893	0.983	2696	tags=28%,	list=16%,	signal=33%
HALLMARK_KRAS_SIGNALING_DN	182	0.208985	0.975612	0.469428	0.539533	1	3535	tags=25%,	list=21%,	signal=32%
HALLMARK_GLYCOLYSIS	187	0.204057	0.877676	0.627083	0.6794	1	2046	tags=17%,	list=12%,	signal=19%
HALLMARK_ALLOGRAFT_REJECTION	172	0.251971	0.790663	0.60735	0.798914	1	2412	tags=21%,	list=14%,	signal=24%
HALLMARK_INTERFERON_GAMMA_RESPONSE	181	0.266371	0.784059	0.630648	0.781439	1	2643	tags=21%,	list=15%,	signal=25%
HALLMARK_INTERFERON_ALPHA_RESPONSE	88	0.227751	0.597672	0.797619	0.946647	1	2274	tags=17%,	list=13%,	signal=20%

## Sheet: TILhi_Fibrolow
NAME	SIZE	ES	NES	NOM_pval	FDR_qval	FWER_pval	RANK_at_MAX
HALLMARK_G2M_CHECKPOINT	186	0.552079	1.77755	0.030303	0.112556	0.134	4126	tags=58%,	list=24%,	signal=75%
HALLMARK_E2F_TARGETS	186	0.553802	1.63361	0.0585683	0.159143	0.311	5159	tags=66%,	list=30%,	signal=93%
HALLMARK_SPERMATOGENESIS	125	0.373572	1.62852	0.00888889	0.110577	0.321	5575	tags=44%,	list=33%,	signal=65%
HALLMARK_PANCREAS_BETA_CELLS	39	0.431764	1.54507	0.0178971	0.139716	0.46	1692	tags=28%,	list=10%,	signal=31%
HALLMARK_MYC_TARGETS_V1	190	0.432906	1.40582	0.170635	0.244428	0.708	4745	tags=46%,	list=28%,	signal=63%
HALLMARK_MITOTIC_SPINDLE	189	0.332238	1.38688	0.109959	0.22382	0.734	3859	tags=37%,	list=23%,	signal=47%
HALLMARK_OXIDATIVE_PHOSPHORYLATION	181	0.338133	1.20978	0.258947	0.416421	0.922	4374	tags=33%,	list=26%,	signal=43%
HALLMARK_DNA_REPAIR	136	0.292978	1.16322	0.273834	0.43272	0.956	4596	tags=38%,	list=27%,	signal=51%
HALLMARK_PROTEIN_SECRETION	90	0.305867	1.15203	0.269311	0.400712	0.962	3960	tags=31%,	list=23%,	signal=40%
HALLMARK_PI3K_AKT_MTOR_SIGNALING	102	0.275596	1.14889	0.226496	0.365437	0.967	5415	tags=38%,	list=32%,	signal=56%
HALLMARK_MTORC1_SIGNALING	185	0.25199	0.947423	0.497863	0.637914	0.998	4255	tags=31%,	list=25%,	signal=41%
HALLMARK_UNFOLDED_PROTEIN_RESPONSE	108	0.215263	0.836062	0.684959	0.778097	1	4918	tags=35%,	list=29%,	signal=49%
HALLMARK_MYC_TARGETS_V2	57	0.266997	0.773591	0.682281	0.823615	1	6867	tags=53%,	list=40%,	signal=88%
HALLMARK_WNT_BETA_CATENIN_SIGNALING	40	0.181807	0.632124	0.951318	0.924642	1	4892	tags=33%,	list=29%,	signal=45%

## Sheet: TILhi_Fibrohi_inflam
NAME	SIZE	ES	NES	NOM_pval	FDR_qval	FWER_pval	RANK_at_MAX
HALLMARK_TNFA_SIGNALING_VIA_NFKB	181	0.585215	1.92613	0.00617284	0.0665692	0.038	2959	tags=50%,	list=17%,	signal=60%
HALLMARK_IL2_STAT5_SIGNALING	187	0.475947	1.90268	0.00215054	0.041964	0.045	3663	tags=46%,	list=21%,	signal=58%
HALLMARK_ALLOGRAFT_REJECTION	172	0.611332	1.89112	0.0153846	0.0326387	0.053	3640	tags=62%,	list=21%,	signal=77%
HALLMARK_KRAS_SIGNALING_UP	180	0.465262	1.72591	0.0276008	0.100667	0.193	3845	tags=43%,	list=22%,	signal=55%
HALLMARK_INFLAMMATORY_RESPONSE	181	0.4757	1.65424	0.0323974	0.126826	0.274	3536	tags=45%,	list=21%,	signal=56%
HALLMARK_IL6_JAK_STAT3_SIGNALING	79	0.528749	1.64465	0.0266667	0.112273	0.288	2572	tags=42%,	list=15%,	signal=49%
HALLMARK_INTERFERON_GAMMA_RESPONSE	181	0.528759	1.59791	0.0793991	0.133521	0.361	4061	tags=54%,	list=24%,	signal=70%
HALLMARK_INTERFERON_ALPHA_RESPONSE	88	0.584087	1.58342	0.10856	0.128475	0.387	4128	tags=59%,	list=24%,	signal=77%
HALLMARK_APOPTOSIS	150	0.374595	1.56778	0.0325866	0.124478	0.407	1172	tags=21%,	list=7%,	signal=23%
HALLMARK_WNT_BETA_CATENIN_SIGNALING	40	0.407292	1.40808	0.0772443	0.259344	0.697	2344	tags=28%,	list=14%,	signal=32%
HALLMARK_UV_RESPONSE_DN	139	0.345593	1.37872	0.0984252	0.273175	0.755	3397	tags=40%,	list=20%,	signal=49%
HALLMARK_APICAL_JUNCTION	185	0.335051	1.34631	0.117409	0.291203	0.803	3500	tags=37%,	list=20%,	signal=46%
HALLMARK_P53_PATHWAY	185	0.287647	1.32417	0.0731183	0.296018	0.824	4061	tags=32%,	list=24%,	signal=42%
HALLMARK_TGF_BETA_SIGNALING	51	0.37697	1.31219	0.145315	0.289945	0.838	2344	tags=29%,	list=14%,	signal=34%
HALLMARK_NOTCH_SIGNALING	32	0.374061	1.29095	0.138	0.29629	0.863	1858	tags=25%,	list=11%,	signal=28%
HALLMARK_EPITHELIAL_MESENCHYMAL_TRANSITION	189	0.439604	1.28676	0.247212	0.282485	0.869	3092	tags=37%,	list=18%,	signal=45%
HALLMARK_APICAL_SURFACE	39	0.343082	1.26667	0.15213	0.28851	0.883	3234	tags=33%,	list=19%,	signal=41%
HALLMARK_ANGIOGENESIS	33	0.428103	1.24843	0.238835	0.290638	0.899	2981	tags=45%,	list=17%,	signal=55%
HALLMARK_COAGULATION	121	0.312655	1.19483	0.22334	0.339829	0.939	4189	tags=38%,	list=24%,	signal=50%
HALLMARK_COMPLEMENT	180	0.274663	1.04564	0.383475	0.555343	0.992	2745	tags=24%,	list=16%,	signal=29%
HALLMARK_HYPOXIA	190	0.24953	1.01876	0.397614	0.575537	0.996	1540	tags=15%,	list=9%,	signal=17%
HALLMARK_KRAS_SIGNALING_DN	182	0.208846	0.994395	0.473545	0.595871	0.998	3368	tags=24%,	list=20%,	signal=29%
HALLMARK_ESTROGEN_RESPONSE_LATE	190	0.240353	0.973597	0.470226	0.602577	0.998	2181	tags=18%,	list=13%,	signal=21%
HALLMARK_MITOTIC_SPINDLE	189	0.224006	0.923689	0.549902	0.667797	0.999	2561	tags=20%,	list=15%,	signal=23%
HALLMARK_UV_RESPONSE_UP	144	0.202859	0.902259	0.595402	0.680239	0.999	1312	tags=13%,	list=8%,	signal=13%
HALLMARK_HEME_METABOLISM	187	0.183238	0.884057	0.728477	0.685364	0.999	4842	tags=37%,	list=28%,	signal=51%
HALLMARK_PI3K_AKT_MTOR_SIGNALING	102	0.208145	0.866571	0.659483	0.690773	0.999	2155	tags=18%,	list=13%,	signal=20%
HALLMARK_ESTROGEN_RESPONSE_EARLY	186	0.230685	0.859088	0.609856	0.6791	1	2181	tags=18%,	list=13%,	signal=21%
HALLMARK_MYOGENESIS	192	0.210071	0.816054	0.701717	0.72806	1	2154	tags=18%,	list=13%,	signal=21%
HALLMARK_HEDGEHOG_SIGNALING	33	0.156622	0.518166	0.990196	0.976915	1	5108	tags=30%,	list=30%,	signal=43%

## Sheet: TumorDense_oxidative
NAME	SIZE	ES	NES	NOM_pval	FDR_qval	FWER_pval	RANK_at_MAX
HALLMARK_OXIDATIVE_PHOSPHORYLATION	181	0.571844	1.98191	0.00198807	0.013807	0.014	3742	tags=55%,	list=22%,	signal=69%
HALLMARK_E2F_TARGETS	186	0.671908	1.97851	0	0.00763386	0.016	3328	tags=61%,	list=19%,	signal=75%
HALLMARK_DNA_REPAIR	136	0.490131	1.94063	0	0.010962	0.033	3465	tags=48%,	list=20%,	signal=59%
HALLMARK_MYC_TARGETS_V1	190	0.607041	1.87092	0.00622407	0.0196453	0.065	3486	tags=58%,	list=20%,	signal=72%
HALLMARK_MTORC1_SIGNALING	185	0.497604	1.82728	0.00619835	0.0249967	0.087	3976	tags=49%,	list=23%,	signal=63%
HALLMARK_G2M_CHECKPOINT	186	0.547697	1.77064	0.0381356	0.033288	0.136	2794	tags=46%,	list=16%,	signal=54%
HALLMARK_MYC_TARGETS_V2	57	0.564881	1.60093	0.0633947	0.100359	0.37	2582	tags=44%,	list=15%,	signal=51%
HALLMARK_GLYCOLYSIS	187	0.359842	1.55527	0.0163599	0.116473	0.445	3296	tags=34%,	list=19%,	signal=41%
HALLMARK_PROTEIN_SECRETION	90	0.404661	1.52909	0.0433925	0.12095	0.49	3737	tags=43%,	list=22%,	signal=55%
HALLMARK_ESTROGEN_RESPONSE_LATE	190	0.347716	1.4291	0.0698603	0.186402	0.669	3892	tags=37%,	list=23%,	signal=48%
HALLMARK_FATTY_ACID_METABOLISM	139	0.334326	1.35475	0.0996169	0.235238	0.771	5122	tags=45%,	list=30%,	signal=64%
HALLMARK_UNFOLDED_PROTEIN_RESPONSE	108	0.348085	1.33548	0.144603	0.235142	0.799	2942	tags=30%,	list=17%,	signal=36%
HALLMARK_PEROXISOME	94	0.315384	1.30606	0.0891089	0.247916	0.832	5230	tags=44%,	list=31%,	signal=62%
HALLMARK_PI3K_AKT_MTOR_SIGNALING	102	0.310841	1.27757	0.134783	0.258333	0.868	2794	tags=25%,	list=16%,	signal=30%
HALLMARK_ESTROGEN_RESPONSE_EARLY	186	0.33741	1.2731	0.187625	0.244685	0.871	3946	tags=36%,	list=23%,	signal=46%
HALLMARK_SPERMATOGENESIS	125	0.288403	1.24259	0.141892	0.259584	0.9	3570	tags=30%,	list=21%,	signal=38%
HALLMARK_REACTIVE_OXYGEN_SPECIES_PATHWAY	46	0.32668	1.18034	0.217759	0.311124	0.941	2644	tags=28%,	list=15%,	signal=33%
HALLMARK_UV_RESPONSE_UP	144	0.229012	1.01214	0.414798	0.521931	0.999	4727	tags=38%,	list=28%,	signal=51%
HALLMARK_BILE_ACID_METABOLISM	105	0.234123	0.999712	0.438247	0.513511	0.999	3765	tags=28%,	list=22%,	signal=35%
HALLMARK_ANDROGEN_RESPONSE	92	0.238462	0.993336	0.442529	0.498864	0.999	3501	tags=32%,	list=20%,	signal=39%
HALLMARK_MITOTIC_SPINDLE	189	0.233429	0.956717	0.488172	0.531351	0.999	1623	tags=18%,	list=9%,	signal=20%
HALLMARK_XENOBIOTIC_METABOLISM	181	0.20913	0.945769	0.546559	0.52425	0.999	3035	tags=23%,	list=18%,	signal=27%
HALLMARK_HEME_METABOLISM	187	0.168813	0.822995	0.894118	0.697323	1	3430	tags=20%,	list=20%,	signal=25%

## Sheet: Fibromed_TILlow
NAME	SIZE	ES	NES	NOM_pval	FDR_qval	FWER_pval	RANK_at_MAX
HALLMARK_MYOGENESIS	192	0.31973	1.30181	0.16129	1	0.817	3159	tags=27%,	list=18%,	signal=33%
HALLMARK_ADIPOGENESIS	183	0.318372	1.28453	0.143478	1	0.84	4768	tags=37%,	list=28%,	signal=51%
HALLMARK_CHOLESTEROL_HOMEOSTASIS	71	0.312924	1.19563	0.214437	1	0.921	2121	tags=24%,	list=12%,	signal=27%
HALLMARK_TGF_BETA_SIGNALING	51	0.317294	1.16443	0.265625	1	0.944	1863	tags=22%,	list=11%,	signal=24%
HALLMARK_HEME_METABOLISM	187	0.242345	1.15901	0.165888	0.986113	0.945	4392	tags=31%,	list=26%,	signal=41%
HALLMARK_XENOBIOTIC_METABOLISM	181	0.252206	1.15382	0.20398	0.837491	0.949	3242	tags=25%,	list=19%,	signal=31%
HALLMARK_HYPOXIA	190	0.272186	1.13265	0.298824	0.775643	0.96	3100	tags=24%,	list=18%,	signal=29%
HALLMARK_UV_RESPONSE_UP	144	0.21047	0.950381	0.543982	1	0.997	4727	tags=33%,	list=28%,	signal=46%
HALLMARK_PEROXISOME	94	0.204959	0.871378	0.72327	1	0.999	2467	tags=20%,	list=14%,	signal=23%
HALLMARK_IL6_JAK_STAT3_SIGNALING	79	0.263922	0.870726	0.560811	1	0.999	3371	tags=25%,	list=20%,	signal=31%
HALLMARK_P53_PATHWAY	185	0.182845	0.847603	0.800885	1	1	3402	tags=22%,	list=20%,	signal=27%
HALLMARK_INFLAMMATORY_RESPONSE	181	0.233041	0.821259	0.629032	1	1	2976	tags=21%,	list=17%,	signal=25%
HALLMARK_ANGIOGENESIS	33	0.261902	0.778256	0.723356	1	1	977	tags=15%,	list=6%,	signal=16%
HALLMARK_OXIDATIVE_PHOSPHORYLATION	181	0.219676	0.777101	0.714556	1	1	2169	tags=15%,	list=13%,	signal=18%
HALLMARK_UV_RESPONSE_DN	139	0.18228	0.750567	0.853828	1	1	2812	tags=20%,	list=16%,	signal=24%
HALLMARK_ANDROGEN_RESPONSE	92	0.171474	0.724841	0.930041	1	1	1658	tags=12%,	list=10%,	signal=13%
HALLMARK_COMPLEMENT	180	0.188591	0.717806	0.801956	0.993015	1	3611	tags=26%,	list=21%,	signal=33%
HALLMARK_REACTIVE_OXYGEN_SPECIES_PATHWAY	46	0.17083	0.612919	0.97379	1	1	2169	tags=15%,	list=13%,	signal=17%
HALLMARK_NOTCH_SIGNALING	32	0.14687	0.524598	1	1	1	2218	tags=13%,	list=13%,	signal=14%
HALLMARK_HEDGEHOG_SIGNALING	33	0.145908	0.495738	0.995249	0.983764	1	1456	tags=9%,	list=9%,	signal=10%

## Sheet: TumorDense_
NAME	SIZE	ES	NES	NOM_pval	FDR_qval	FWER_pval	RANK_at_MAX
HALLMARK_OXIDATIVE_PHOSPHORYLATION	181	0.455125	1.59539	0.0443548	0.398815	0.364	2909	tags=38%,	list=17%,	signal=45%
HALLMARK_MYC_TARGETS_V1	190	0.429755	1.34566	0.182195	0.750416	0.766	3935	tags=42%,	list=23%,	signal=53%
HALLMARK_DNA_REPAIR	136	0.334768	1.32592	0.118	0.546737	0.795	5608	tags=45%,	list=33%,	signal=66%
HALLMARK_UNFOLDED_PROTEIN_RESPONSE	108	0.338013	1.30475	0.141434	0.450533	0.827	5026	tags=50%,	list=29%,	signal=70%
HALLMARK_MYC_TARGETS_V2	57	0.410141	1.19766	0.294355	0.557855	0.924	2812	tags=32%,	list=16%,	signal=38%
HALLMARK_PROTEIN_SECRETION	90	0.304223	1.13012	0.309665	0.599041	0.962	3806	tags=30%,	list=22%,	signal=38%
HALLMARK_SPERMATOGENESIS	125	0.22723	0.968606	0.494481	0.86822	0.996	5314	tags=36%,	list=31%,	signal=52%
HALLMARK_E2F_TARGETS	186	0.311844	0.89794	0.561587	0.929598	0.999	4164	tags=33%,	list=24%,	signal=44%
HALLMARK_PEROXISOME	94	0.180206	0.758006	0.915152	1	1	4645	tags=31%,	list=27%,	signal=42%
HALLMARK_ALLOGRAFT_REJECTION	172	0.202025	0.626052	0.774892	1	1	3429	tags=24%,	list=20%,	signal=30%
HALLMARK_ESTROGEN_RESPONSE_LATE	190	0.1493	0.615975	0.966457	1	1	5378	tags=32%,	list=31%,	signal=46%
HALLMARK_FATTY_ACID_METABOLISM	139	0.145709	0.594544	0.993763	1	1	5356	tags=29%,	list=31%,	signal=43%
HALLMARK_G2M_CHECKPOINT	186	0.140088	0.433939	0.976596	0.992697	1	5681	tags=34%,	list=33%,	signal=50%

## Sheet: Figure_information
NAME	SIZE	ES	NES	NOM_pval	FDR_qval	FWER_pval	Cluster
HALLMARK_TNFA_SIGNALING_VIA_NFKB	181	0.585215	1.92613	0.00617284	0.0665692	0.038	1
HALLMARK_IL2_STAT5_SIGNALING	187	0.475947	1.90268	0.00215054	0.041964	0.045	1
HALLMARK_ALLOGRAFT_REJECTION	172	0.611332	1.89112	0.0153846	0.0326387	0.053	1
HALLMARK_KRAS_SIGNALING_UP	180	0.465262	1.72591	0.0276008	0.100667	0.193	1
HALLMARK_INFLAMMATORY_RESPONSE	181	0.4757	1.65424	0.0323974	0.126826	0.274	1
HALLMARK_IL6_JAK_STAT3_SIGNALING	79	0.528749	1.64465	0.0266667	0.112273	0.288	1
HALLMARK_INTERFERON_GAMMA_RESPONSE	181	0.528759	1.59791	0.0793991	0.133521	0.361	1
HALLMARK_APOPTOSIS	150	0.374595	1.56778	0.0325866	0.124478	0.407	1
HALLMARK_G2M_CHECKPOINT	186	0.552079	1.77755	0.030303	0.112556	0.134	2
HALLMARK_E2F_TARGETS	186	0.553802	1.63361	0.0585683	0.159143	0.311	2
HALLMARK_MYOGENESIS	192	0.581384	2.2344	0	0	0	3
HALLMARK_EPITHELIAL_MESENCHYMAL_TRANSITION	189	0.767654	2.23382	0	0	0	3
HALLMARK_APICAL_JUNCTION	185	0.54391	2.20552	0	0	0	3
HALLMARK_COAGULATION	121	0.569706	2.16696	0	0	0	3
HALLMARK_HYPOXIA	190	0.501469	2.06207	0	0.0024378	0.009	3
HALLMARK_ANGIOGENESIS	33	0.685956	2.01923	0	0.00317205	0.015	3
HALLMARK_TNFA_SIGNALING_VIA_NFKB	181	0.553881	1.86602	0.0121457	0.0149792	0.07	3
HALLMARK_TGF_BETA_SIGNALING	51	0.536112	1.85915	0.00209205	0.0144619	0.075	3
HALLMARK_KRAS_SIGNALING_UP	180	0.476465	1.76792	0.0141414	0.0291242	0.153	3
HALLMARK_NOTCH_SIGNALING	32	0.48792	1.70431	0.00580271	0.0437545	0.23	3
HALLMARK_HEDGEHOG_SIGNALING	33	0.514163	1.70116	0.0277778	0.0405628	0.234	3
HALLMARK_UV_RESPONSE_DN	139	0.419367	1.69137	0.0162602	0.0400313	0.245	3
HALLMARK_APICAL_SURFACE	39	0.460113	1.67136	0.00845666	0.0427315	0.274	3
HALLMARK_P53_PATHWAY	185	0.333108	1.54588	0.00601202	0.0844721	0.452	3
HALLMARK_INFLAMMATORY_RESPONSE	181	0.429379	1.51228	0.076	0.0951335	0.513	3
HALLMARK_COMPLEMENT	180	0.393354	1.49024	0.067623	0.101052	0.56	3
HALLMARK_IL2_STAT5_SIGNALING	187	0.375158	1.48958	0.059761	0.095849	0.565	3
HALLMARK_OXIDATIVE_PHOSPHORYLATION	181	0.571844	1.98191	0.00198807	0.013807	0.014	4
HALLMARK_E2F_TARGETS	186	0.671908	1.97851	0	0.00763386	0.016	4
HALLMARK_DNA_REPAIR	136	0.490131	1.94063	0	0.010962	0.033	4
HALLMARK_MYC_TARGETS_V1	190	0.607041	1.87092	0.00622407	0.0196453	0.065	4
HALLMARK_MTORC1_SIGNALING	185	0.497604	1.82728	0.00619835	0.0249967	0.087	4
HALLMARK_G2M_CHECKPOINT	186	0.547697	1.77064	0.0381356	0.033288	0.136	4
HALLMARK_MYC_TARGETS_V2	57	0.564881	1.60093	0.0633947	0.100359	0.37	4
HALLMARK_GLYCOLYSIS	187	0.359842	1.55527	0.0163599	0.116473	0.445	4
HALLMARK_PROTEIN_SECRETION	90	0.404661	1.52909	0.0433925	0.12095	0.49	4
HALLMARK_ESTROGEN_RESPONSE_LATE	190	0.347716	1.4291	0.0698603	0.186402	0.669	4
HALLMARK_OXIDATIVE_PHOSPHORYLATION	181	0.455125	1.59539	0.0443548	0.398815	0.364	6
